# Supplementary material for: Effectiveness and Sustainability of Water Chlorination in Public Healthcare Services in Guatemala
Source: Trop Med Infect Dis. 2026 Apr 23;11(5):111. doi: 10.3390/tropicalmed11050111 (PMC13211354; doi:10.3390/tropicalmed11050111)
Supplement: Supplementary file 1 [file tropicalmed-11-00111-s001.zip]

Archive with 1 entries (1 files):
- tropicalmed-4208079-supplementary.pdf
